# Supplementary material for: Liver‐directed gene therapy for ornithine aminotransferase deficiency
Source: EMBO Mol Med. 2023 Jan 17;15(4):e17033. doi: 10.15252/emmm.202217033 (PMC10086579; doi:10.15252/emmm.202217033)
Supplement: Supplementary file 4 — Source Data for Figure 1 [file EMMM-15-e17033-s001.zip]

Archive with 28 entries (20 files):
- Figure 1/1A/
- Figure 1/1A/Numerical data_Concentration measurement.xlsx
- Figure 1/1B/
- Figure 1/1B/Amplitude_Numerical Data A wave.xlsx
- Figure 1/1B/Amplitude_Numerical Data B wave.xlsx
- Figure 1/1C/
- Figure 1/1C/Numerical data_Concentration measurement.xlsx
- Figure 1/1D/
- Figure 1/1D/Numerical data_Concentration measurement.xlsx
- Figure 1/1E/
- Figure 1/1E/GFP.tif
- Figure 1/1E/OAT.tif
- Figure 1/1E/Vinculin.tif
- Figure 1/1F/
- Figure 1/1F/Numerical data_Concentration measurement.xlsx
- Figure 1/1G/
- Figure 1/1G/AAV-GFP 20X.tiff
- Figure 1/1G/AAV-GFP 5X.tiff
- Figure 1/1G/AAV-OAT 20X.tiff
- Figure 1/1G/AAV-OAT 5X.tiff
- Figure 1/1G/WT 20X.tiff
- Figure 1/1G/WT 5X.tiff
- Figure 1/1H/
- Figure 1/1H/Oat rhg AAV-GFP.tif
- Figure 1/1H/Oat rhg AAV-OAT 1x10e13.tif
- Figure 1/1H/Oat rhg AAV-OAT 3x10e13.tiff
- Figure 1/1H/Oatrhg.tiff
- Figure 1/1H/WT.tif
