# Supplementary material for: Liver‐directed gene therapy for ornithine aminotransferase deficiency
Source: EMBO Mol Med. 2023 Jan 17;15(4):e17033. doi: 10.15252/emmm.202217033 (PMC10086579; doi:10.15252/emmm.202217033)
Supplement: Supplementary file 4 — Source Data for Figure 1 [file EMMM-15-e17033-s001.zip › Figure 1/1A/Numerical data_Concentration measurement.xlsx]

## Sheet: Fig1 A 
Plasma Ornithine (µM)	AAV-GFP										AAV-OAT 1x1013										AAV-OAT 3x1013
Weeks Post injection	AAV-GFP #1	AAV-GFP #2	AAV-GFP #3	AAV-GFP #4	AAV-GFP #5	AAV-GFP #6	AAV-GFP #7	AAV-GFP #8	AAV-GFP #9		AAV-OAT #1	AAV-OAT #2	AAV-OAT #3	AAV-OAT #4	AAV-OAT #5	AAV-OAT #6	AAV-OAT #7	AAV-OAT #8	AAV-OAT #9		AAV-OAT #1	AAV-OAT #2	AAV-OAT #3	AAV-OAT #4	AAV-OAT #5	AAV-OAT #6
0	1318.99	1401.74	1342.63	1398.06	1196.17	1340.11	1094.95	1714.64	1706.87		1571.24	1253.87	1638.11	1197.67	906.88	942.97	1420.95	1259.54	1603.98		1147.78	1168.05	1426.02	1243.24	1039.23	1025.43
12	1080.06	1199.42	1146.83	1229.85	1050.27	1364.58	1424.34	1154.77	1297.8		590.695	605.516	216.42	172.237	585.303	1014.91	889.42	404.614	628.608		273.613	40.3814	242.759	51.2895	120.166	152.23
24	989.067	1313.48	1383.28	1494.29	861.451	1035.46	1228.54	1293.21	1242.91		518.426	195.94	348.282	348.002	729.532	552.706	774.425	741.257	511.416		415.952	242.449	146.183	251.368	445.99	284.606
32	1124.89	1267.85	820.098	1202.22	1455.05	1134.32	944.577	975.76	1181.28		382.724	1077.57	551.444	525.51	432.121	735.539	677.593	582.623	470.07		642.293	527.869		684.092	716.547	387.436
	WT for normal range
#1	63.6918	Average	SD	2xSD	Upper	178.228
#2	132.72	100.585	38.8215	77.6429	Lower	22.9417
#3	105.209
#4	90.3967
#5	118.901
#6	152.068
#7	41.1064
