# Supplementary material for: Liver‐directed gene therapy for ornithine aminotransferase deficiency
Source: EMBO Mol Med. 2023 Jan 17;15(4):e17033. doi: 10.15252/emmm.202217033 (PMC10086579; doi:10.15252/emmm.202217033)
Supplement: Supplementary file 4 — Source Data for Figure 1 [file EMMM-15-e17033-s001.zip › Figure 1/1B/Amplitude_Numerical Data A wave.xlsx]

## Sheet: Fig1 B (A wave)
A wave amplitude (µV)	AAV-OAT 1x1013													AAV-GFP									WT											AAV-OAT 3x1013
Luminance (cd.s/m2)	AAV-OAT #1	AAV-OAT #2	AAV-OAT #3	AAV-OAT #4	AAV-OAT #5	AAV-OAT #6	AAV-OAT #7	AAV-OAT #8	AAV-OAT #9	AAV-OAT #10	AAV-OAT #11	AAV-OAT #12		AAV-GFP #1	AAV-GFP #2	AAV-GFP #3	AAV-GFP #4	AAV-GFP #5	AAV-GFP #6	AAV-GFP #7	AAV-GFP #8		WT#1	WT#2	WT#3	WT#4	WT#5	WT#6	WT#7	WT#8	WT#9	WT#10		AAV-OAT #1	AAV-OAT #2	AAV-OAT #3	AAV-OAT #4	AAV-OAT #5	AAV-OAT #6
0.0001	0.5171	8.7344	7.395	1.9799	6.3351	2.4606	5.0975	11.9789	3.2298	4.9973	0.1017	2.3651		3.1116	5.9454	8.1635	8.7102	1.0499	1.9073	2.6067	4.2705		2.4287	0.9791	10.01	3.8119	1.8692	0.7375	3.7893	6.5358	8.6085	7.1462		3.0535	6.6355	4.5031	1.3513	1.3378	9.9436
0.1	9.1849	8.3033	2.2833	3.0645	8.8814	7.7761	2.8815	13.4019	17.8274	9.3969	18.603	0.7757		4.3996	8.8628	5.8882	9.594	8.2652	3.8656	9.0642	0.6369		1.9463	5.8619	4.5466	4.9591	0.1907	6.1925	19.8746	25.0435	14.0381	52.166		6.485	5.9454	1.03	3.2624	4.0054	9.0989
1	75.6492	74.4086	65.0513	64.6426	42.9022	31.5052	57.7584	76.7447	143.28	120.328	183.716	58.3649		103.238	89.9124	30.3864	79.8035	62.2431	51.1424	59.3938	100.127		31.929	48.5229	94.1361	96.266	132.599	62.3703	190.875	102.043	167.366	190.14		102.501	65.1932	114.07	124.92	69.6564	48.0652
10	179.927	141.996	163.822	158.289	98.7573	100.033	128.479	180.915	209.134	242.335	173.226	133.824		77.9724	128.593	70.6788	82.1284	93.1931	73.7	195.825	147.187		162.9	143.344	196.728	176.938	177.809	183.404	229.378	169.563	203.362	210.342		113.678	124.512	157.356	152.702	132.196	163.498
20	197.372	183.067	260.01	236.931	177.461	249.024	193.712	217.242	249.519	299.149	192.299	162.504		146.553	147.663	163.443	182.746	212.021	172.386	211.356	198.462		193.674	158.736	271.331	308.045	284.517	322.456	233.574	196.822	297.508	291.71		224.936	201.71	230.827	211.411	220.222	222.13
photopic	12.316	3.9782	8.2283	19.8593	7.6363	2.4964	22.0757	4.4289	11.2618	12.8343	2.6054	2.8534		1.1981	4.2347	7.6082	5.1626	12.8937	3.1323	8.448	18.6593		7.3981	63.4248	28.0119	31.9587	6.9191	0.2016	7.3195	7.1764	9.5921	18.58		8.4305	25.2056	2.5845	7.1764	3.4841	5.7432
