# Supplementary material for: Liver‐directed gene therapy for ornithine aminotransferase deficiency
Source: EMBO Mol Med. 2023 Jan 17;15(4):e17033. doi: 10.15252/emmm.202217033 (PMC10086579; doi:10.15252/emmm.202217033)
Supplement: Supplementary file 4 — Source Data for Figure 1 [file EMMM-15-e17033-s001.zip › Figure 1/1B/Amplitude_Numerical Data B wave.xlsx]

## Sheet: Fig1 B (B wave)
B wave amplitude (µV)		AAV-OAT 1x1013													AAV-GFP									WT											AAV-OAT 3x1013
Luminance (cd.s/m2)		AAV-OAT #1	AAV-OAT #2	AAV-OAT #3	AAV-OAT #4	AAV-OAT #5	AAV-OAT #6	AAV-OAT #7	AAV-OAT #8	AAV-OAT #9	AAV-OAT #10	AAV-OAT #11	AAV-OAT #12		AAV-GFP #1	AAV-GFP #2	AAV-GFP #3	AAV-GFP #4	AAV-GFP #5	AAV-GFP #6	AAV-GFP #7	AAV-GFP #8		WT#1	WT#2	WT#3	WT#4	WT#5	WT#6	WT#7	WT#8	WT#9	WT#10		AAV-OAT #1	AAV-OAT #2	AAV-OAT #3	AAV-OAT #4	AAV-OAT #5	AAV-OAT #6
0.0001		0	4.8828	7.3611	0	0	0	0	10.2622	0	0	0	0		9.7656	9.7656	0	0	0	0	0	0		0	0	11.3932	0	6.5104	0	12.4783	7.9572	6.5104	4.8828		0	0	0	0	1.6276	0
0.1		0	6.5104	6.8186	0	0	0	0	22.4593	0	0	0	1.6276		2.4414	7.3242	0	0	0	0	0	0		114.746	100.098	51.2695	102.539	8.138	0	1.9893	8.138	1.6276	9.7656		0	0	0	0	3.2552	0
1		258.789	322.266	374.349	276.693	273.079	307.757	289.545	309.894	327.148	247.396	380.859	253.906		289.824	268.555	253.906	213.216	234.375	262.044	218.328	194.663		320.638	319.01	390.625	322.266	221.354	205.078	310.601	334.201	390.625	380.156		244.141	268.555	322.266	302.734	278.32	261.797
10		410.156	405.273	463.867	432.943	302.734	375.977	317.383	380.859	388.997	403.646	446.347	316.246		309.935	305.052	307.617	297.852	322.266	366.211	344.956	342.569		468.75	439.453	439.453	390.625	353.19	314.128	515.951	574.002	491.315	531.413		416.211	351.562	424.805	454.102	352.5	375.273
20		424.805	454.102	488.281	463.867	390.139	416.899	398.863	454.391	419.922	468.75	528.093	482.087		366.211	341.797	346.68	268.555	389.91	393.664	424.805	398.298		512.695	507.812	528.028	542.529	439.881	472.824	621.623	601.129	606.667	642.904		517.578	473.633	527.344	495.508	428.086	435.273
photopic		125.488	108.887	134.626	100.446	126.716	121.458	90.8203	67.3828	109.592	91.1458	117.676	87.4023		72.1571	69.4444	93.316	58.5937	71.9978	83.8475	97.2687	86.3405		122.163	123.008	130.684	90.07	94.8016	80.3845	116.193	137.352	100.912	118.118		95.8252	104.37	149.536	128.174	61.849	59.6788
