# Supplementary material for: Liver‐directed gene therapy for ornithine aminotransferase deficiency
Source: EMBO Mol Med. 2023 Jan 17;15(4):e17033. doi: 10.15252/emmm.202217033 (PMC10086579; doi:10.15252/emmm.202217033)
Supplement: Supplementary file 4 — Source Data for Figure 1 [file EMMM-15-e17033-s001.zip › Figure 1/1C/Numerical data_Concentration measurement.xlsx]

## Sheet: Fig1 C
Plasma Ornithine (µM)	WT	AAV-GFP	AAV-OAT 3x1013			Plasma Lysine (µM)	WT	AAV-GFP	AAV-OAT 3x1013
#1 (replicate)	56.4981	701.439	362.744			#1 (replicate)	258.757	138.514	209.48
	51.4637	665.6	359.491				275.439	137.22	200.89
	48.2027	792.151	361.401				256.033	157.023	239.102
#2 (replicate)	51.6218	601.677	229.949			#2 (replicate)	251.56	99.825	157.161
	54.5785	599.407	288.054				244.052	100.824	181.521
	43.5563	615.459	182.613				248.754	102.716	140.705
#3 (replicate)	35.017	602.907	183.63			#3 (replicate)	163.363	152.979	158.724
	49.167	600.605	217.062				154.847	150.004	198.128
	56.597	627.759	142.088				167.092	153.926	137.166
#4 (replicate)	87.867					#4 (replicate)	185.813
	95.826						191.852
	69.206						251.024
#5 (replicate)	105.076					#5 (replicate)	170.731
	65.719						150.697
	77.799						169.03
