# Supplementary material for: Liver‐directed gene therapy for ornithine aminotransferase deficiency
Source: EMBO Mol Med. 2023 Jan 17;15(4):e17033. doi: 10.15252/emmm.202217033 (PMC10086579; doi:10.15252/emmm.202217033)
Supplement: Supplementary file 4 — Source Data for Figure 1 [file EMMM-15-e17033-s001.zip › Figure 1/1D/Numerical data_Concentration measurement.xlsx]

## Sheet: Fig1 D
Ornithine-scaled levels	WT	AAV-GFP	AAV-OAT 1x1013	AAV-OAT 3x1013
(z-score)	-1.66127	0.548081	0.030543	-0.19521
	-1.52273	0.413023	0.295512	-0.40498
	-1.69812	0.80269	0.419696
		0.390704	0.48658
			0.186729
			0.275084
