# Supplementary material for: Liver‐directed gene therapy for ornithine aminotransferase deficiency
Source: EMBO Mol Med. 2023 Jan 17;15(4):e17033. doi: 10.15252/emmm.202217033 (PMC10086579; doi:10.15252/emmm.202217033)
Supplement: Supplementary file 4 — Source Data for Figure 1 [file EMMM-15-e17033-s001.zip › Figure 1/1F/Numerical data_Concentration measurement.xlsx]

## Sheet: Fig.1 F
OAT enzyme activity		AAV-GFP	AAV-OAT 3x1013
L-Orn/h/mg protein	#1	24	88
	#2	0	79
	#3	14	69
	#4	30	29
		WT for Normal Range	Average	SD	Upper	844.782
	#1	398	604.8	239.982	Lower	364.818
	#2	360
	#3	918
	#4	774
	#5	574
