# Supplementary material for: Liver‐directed gene therapy for ornithine aminotransferase deficiency
Source: EMBO Mol Med. 2023 Jan 17;15(4):e17033. doi: 10.15252/emmm.202217033 (PMC10086579; doi:10.15252/emmm.202217033)
Supplement: Supplementary file 5 — Source Data for Figure 2 [file EMMM-15-e17033-s008.zip]

Archive with 12 entries (9 files):
- Figure 2/2A/
- Figure 2/2A/AAV-GFP 1.tif
- Figure 2/2A/AAV-GFP 2.tif
- Figure 2/2A/AAV-GFP 3.tif
- Figure 2/2B/
- Figure 2/2B/AAV-OAT 1.tif
- Figure 2/2B/AAV-OAT 2.tif
- Figure 2/2B/AAV-OAT 3.tif
- Figure 2/2C/
- Figure 2/2C/WT 1.tif
- Figure 2/2C/WT 2.tif
- Figure 2/2C/WT 3.tif
