# Supplementary material for: Liver‐directed gene therapy for ornithine aminotransferase deficiency
Source: EMBO Mol Med. 2023 Jan 17;15(4):e17033. doi: 10.15252/emmm.202217033 (PMC10086579; doi:10.15252/emmm.202217033)
Supplement: Supplementary file 6 — Source Data for Figure 3 [file EMMM-15-e17033-s004.zip]

Archive with 9 entries (6 files):
- Figure 3/3 A/
- Figure 3/3 A/Numerical data_Concentration measurement.xlsx
- Figure 3/3B/
- Figure 3/3B/Amplitude_Numerical Data A wave.xlsx
- Figure 3/3B/Amplitude_Numerical Data B wave.xlsx
- Figure 3/3C/
- Figure 3/3C/AAV-GFP.jpg
- Figure 3/3C/AAV-OAT.jpg
- Figure 3/3C/WT.jpg
