# Supplementary material for: Liver‐directed gene therapy for ornithine aminotransferase deficiency
Source: EMBO Mol Med. 2023 Jan 17;15(4):e17033. doi: 10.15252/emmm.202217033 (PMC10086579; doi:10.15252/emmm.202217033)
Supplement: Supplementary file 6 — Source Data for Figure 3 [file EMMM-15-e17033-s004.zip › Figure 3/3 A/Numerical data_Concentration measurement.xlsx]

## Sheet: Sheet1
		Plasma Ornithine (µM)	AAV-GFP				AAV-OAT
		Weeks Post injection	AAV-GFP #1	AAV-GFP #2	AAV-GFP #3		AAV-OAT #1	AAV-OAT #2	AAV-OAT #3
		0	3294.1	2450.77	2704.89		2424.57	2583.95	2502.73
		4	3396.72	3021.24	2918.34		1258.2	909.926	1295.14
		8	4092.27	2742.54	2245.08		1018.66	859.18	2246.15
		12	3596.84	2674.76	2600.86		703.332	747.621	1986.05
		16	3740.82	2812.25			774.274	705.838	2274.72
		20	3825.32				1122.33
			WT for normal range
		#1	63.6918	Average	SD	2xSD	Upper	178.228
		#2	132.72	100.585	38.8215	77.6429	Lower	22.9417
		#3	105.209
		#4	90.3967
		#5	118.901
		#6	152.068
		#7	41.1064
