# Supplementary material for: Liver‐directed gene therapy for ornithine aminotransferase deficiency
Source: EMBO Mol Med. 2023 Jan 17;15(4):e17033. doi: 10.15252/emmm.202217033 (PMC10086579; doi:10.15252/emmm.202217033)
Supplement: Supplementary file 6 — Source Data for Figure 3 [file EMMM-15-e17033-s004.zip › Figure 3/3B/Amplitude_Numerical Data A wave.xlsx]

## Sheet: Sheet1
A wave amplitude (µV)		AAV-OAT							AAV-GFP								WT
Luminance (cd.s/m2)		AAV-OAT #1	AAV-OAT #2	AAV-OAT #3	AAV-OAT #4	AAV-OAT #5			AAV-GFP #1	AAV-GFP #2	AAV-GFP #3	AAV-GFP #4	AAV-GFP #5	AAV-GFP #6			WT#1	WT#2	WT#3	WT#4	WT#5
0.0001		5.7348	0.1907	1.8438	9.0989	2.5321			3.7289	8.4782	8.4432	16.2252	0.4705	2.0345			1.9397	6.0654	2.1397	8.5013	4.7175
0.1		4.6412	15.9836	9.6258	3.7973	2.9717			7.3878	0.6358	5.3279	4.8065	9.1807	1.1826			20.5595	21.9964	38.8082	33.5693	48.4721
1		72.9497	87.3947	61.938	70.2757	71.6146			54.8389	50.2939	73.7381	33.3786	28.8773	4.3297			96.1876	95.2559	119.898	110.47	75.4495
10		124.103	128.626	85.4111	107.787	92.926			89.0732	82.7026	89.2258	67.3676	128.479	111.313			150.199	155.293	163.687	152.277	127.095
20		131.035	144.272	142.631	143.388	158.717			126.657	123.934	159.563	139.253	130.615	166.359			184.267	182.359	176.174	174.522	200.386
photopic		13.9847	13.6108	33.9174	2.7425	6.8927			1.9728	9.2582	2.7539	4.0722	5.3872	7.8074			11.7683	20.318	9.9792	30.6053	4.2238
