# Supplementary material for: Liver‐directed gene therapy for ornithine aminotransferase deficiency
Source: EMBO Mol Med. 2023 Jan 17;15(4):e17033. doi: 10.15252/emmm.202217033 (PMC10086579; doi:10.15252/emmm.202217033)
Supplement: Supplementary file 6 — Source Data for Figure 3 [file EMMM-15-e17033-s004.zip › Figure 3/3B/Amplitude_Numerical Data B wave.xlsx]

## Sheet: Sheet1
	B wave amplitude (µV)		AAV-GFP								WT							AAV-OAT
	Luminance (cd.s/m2)		AAV-GFP #1	AAV-GFP #2	AAV-GFP #3	AAV-GFP #4	AAV-GFP #5	AAV-GFP #6			WT#1	WT#2	WT#3	WT#4	WT#5			AAV-OAT #1	AAV-OAT #2	AAV-OAT #3	AAV-OAT #4	AAV-OAT #5
	0.0001		0	0	0	0	4.8828	8.138			0	0	0	0	6.5104			8.138	0	0	3.2552	3.0208
	0.1		0	0	0	0	11.3932	11.3932			156.25	118.815	94.401	76.4974	161.133			1.6276	9.7656	0	1.6276	6.5104
	1		185.547	200.195	149.74	125.326	175.781	144.043			324.707	292.969	305.99	301.107	346.68			209.961	250.651	170.898	138.346	247.396
	10		278.32	253.906	209.961	234.375	219.727	224.609			428.06	411.784	424.805	418.294	434.57			336.914	327.148	258.789	336.914	356.445
	20		313.482	320.767	288.086	327.148	312.5	268.555			507.812	517.578	502.93	493.164	585.938			405.273	418.294	439.453	373.171	389.074
	photopic		65.3845	60.8805	39.0625	43.9453	53.1684	59.1363			130.615	132.446	132.324	118.652	116.645			109.375	115.723	75.0732	124.688	109.806
