# Supplementary material for: Liver‐directed gene therapy for ornithine aminotransferase deficiency
Source: EMBO Mol Med. 2023 Jan 17;15(4):e17033. doi: 10.15252/emmm.202217033 (PMC10086579; doi:10.15252/emmm.202217033)
Supplement: Supplementary file 7 — Source Data for Table 1 [file EMMM-15-e17033-s009.xlsx]

## Sheet: Sheet1
Plasma A.A. (µM)	WT																	Average	SD			AAV-OAT 3x1013											Average	SD			AAV-GFP										Average	SD
	#1 (replicate)			#2 (replicate)			#3 (replicate)			#4 (replicate)			#5 (replicate)									#1 (replicate)			#2 (replicate)			#3 (replicate)									#1 (replicate)			#2 (replicate)			#3 (replicate)
ASP	5.487	5.41	5.76	5.979	6.061	6.096	4.982	5.185	5.473	29.4786	31.082	29.2662	9.05471	11.0875	10.0822			11.3656	9.79927			3.369	3.928	3.022	9.389	9.451	8.913	4.889	4.58	4.116			5.73967	2.69616			4.919	5.225	5.935	1.187	1.686	1.752	1.865	1.495	1.967		2.89233	1.88197
GLU	45.92	44.995	47.308	53.79	54.561	55.292	39.135	38.099	41.245	89.5623	97.8826	88.7598	52.5522	54.074	56.7317			57.3272	19.0334			48.291	48.758	46.482	61.224	62.211	60.304	48.695	47.643	44.03			51.9598	7.12769			42.756	43.4	49.363	21.109	21.319	21.818	39.044	32.309	32.73		33.7609	10.6409
ASN	46.952	45.435	48.52	47.44	48.56	48.71	35.43	33.85	36.46	100.209	104.824	101.24	67.7085	72.6512	71.6671			60.6438	24.5647			44.88	44.6	43.14	36.57	38.01	34.94	22.14	21.06	22.91			34.25	9.80033			28.73	28.35	36.05	25.6	25.92	26.58	30.13	29.42	29.89		28.9633	3.14909
SER	97.328	95.314	100.72	106.67	108.78	110	83.444	81.878	87.525	126.507	133.527	127.197	117.907	116.914	113.43			107.143	16.0302			104.64	104.61	100.86	87.914	88.904	83.944	56.417	54.554	49.385			81.2476	22.1707			70.961	71.985	80.587	67.913	68.959	71.162	86.923	85.331	86.362		76.687	7.98778
GLN	693.149	693.223	741.862	662.165	677.219	684.009	608.144	604.395	650.206	666.633	686.468	672.877	630.221	641.071	623.29			662.329	36.9172			495.658	530.703	445.847	484.443	491.31	474.58	383.694	338.984	296.085			437.923	80.0078			354.123	356.353	400.59	389.907	396.253	405.464	464.057	460.9	467.23		410.542	43.9995
HIS	164.291	143.442	107.789	134.042	149.676	132.751	181.028	174.51	151.294	78.7875	69.9607	78.1419	80.3509	82.1125	73.8846			120.137	40.2352			248.088	195.389	316.639	96.373	106.762	88.843	56.454	144.012	156.592			156.572	83.9471			72.699	71.412	79.935	70.108	69.983	73.534	104.705	87.714	87.649		79.7488	11.6985
GLY	196.237	237.677	236.969	221.927	220.486	227.624	137.102	131.36	154.403	234.379	244.81	236.436	213.598	212.656	210.432			207.74	37.1132			292.183	303.677	279.743	292.271	288.516	286.653	287.846	314.231	299.244			293.818	10.378			183.655	204.087	183.636	127.608	116.421	148.25	146.428	207.454	188.772		167.368	33.3985
THR	199.879	162.064	169.843	170.646	212.925	152.682	101.388	116.925	69.106	159.356	166.653	144.658	152.189	149.723	153.499			152.102	35.6223			112.212	109.146	115.915	121.991	124.518	139.253	93.898	83.821	93.567			110.48	17.5481			96.357	89.504	121.158	100.121	106.164	94.583	132.82	130.631	147.098		113.16	20.3517
CIT	50.536	50.756	49.531	47.647	80.406	44.069	42.341	45.853	24.829	83.0907	83.1961	87.1529	69.7934	69.5108	73.8338			60.1697	18.9778			59.697	61.454	58.077	63.461	65.774	69.409	165.53	169.94	162.35			97.2991	51.6208			30.789	34.084	33.075	33.1	30.84	34.34	35.301	75.404	76.184		42.5686	18.897
ARG	63.541	61.976	65.358	70.936	71.985	72.761	14.222	14.054	14.573	104.476	106.126	102.407	102.515	103.711	102.699			71.4226	34.048			70.174	71.675	73.22	64.744	70.209	63.122	71.034	72.693	75.144			70.2239	3.9133			60.686	61.33	68.82	53.223	53.879	55.528	71.267	70.017	70.613		62.8181	7.51557
ALA	404.983	401.36	429.77	301.32	298.31	301.63	242.08	244.66	256.87	422.227	427.791	428.627	441.789	447.971	442.331			366.115	80.5896			386.15	393.74	394.83	350.25	357.06	353.4	320.07	333.85	321.44			356.754	29.268			310.02	333.27	331.17	229.52	212.24	243.47	256.16	315.95	318.87		283.408	47.5637
TYR	55.146	54.405	55.608	64.611	69.45	69.809	35.257	35.008	38.034	80.6011	86.7859	78.7618	112.021	106.262	105.734			69.833	25.3291			66.353	67.583	64.922	60.917	59.13	56.726	32.718	29.729	29.314			51.9324	16.3971			43.106	43.984	48.523	42.164	43.467	44.575	51.348	50.308	50.924		46.4888	3.72864
VAL	135.829	134.666	145.26	171.27	177.27	179.92	142.9	144.78	155.12	171.05	174.205	169.868	228.117	231.799	228.915			172.731	33.1097			126.89	132.25	126.98	115.95	117.54	114.32	125.54	127.29	119.51			122.919	6.20854			127.23	127.98	148.49	100.88	108.74	107.4	167.99	159.02	160.23		134.218	25.5037
MET	40.965	38.704	41.207	60.128	67.853	69.708	43.651	46.439	47.842	79.136	73.1288	75.6609	72.6083	76.4246	74.7396			60.5463	15.4672			46.044	51.387	50.026	48.286	49.361	47.813	78.841	78.492	73.677			58.2141	14.2419			54.504	54.035	59.477	29.595	34.109	34.444	50.078	36.921	36.813		43.3307	11.0787
TRP	24.734	23.701	26.297	7.852	7.634	7.606	5.852	8.751	6.738	47.604	49.5967	43.8318	38.2384	38.4565	36.3701			24.8842	16.5222			13.156	13.563	13.495	14.723	15.311	14.111	9.353	9.398	8.138			12.3609	2.65443			15.57	15.659	16.601	3.175	6.591	5.331	4.828	6.797	6.913		9.05167	5.3041
PHE	60.662	61.514	68.385	77.588	72.423	73.645	60.255	60.907	71.167	86.2178	85.5646	85.7386	105.208	107.462	101.351			78.5392	16.2628			62.644	62.065	61.404	57.92	59.37	56.837	83.862	82.473	69.294			66.2077	10.2588			53.598	53.836	54.818	42.229	34.96	42.344	43.929	54.085	53.566		48.1517	7.34499
ILE	67.835	67.091	69.312	76.745	83.554	82.297	65.961	61.897	62.595	79.2449	79.6001	78.8729	90.4301	92.2808	90.7598			76.565	10.3009			52.612	53.72	51.681	40.303	41.128	39.418	48.362	47.094	46.45			46.752	5.44282			53.868	53.893	62.1	44.715	48.544	46.673	69.389	67.249	68.24		57.1857	9.74103
LEU	114.271	113.853	119.635	120.662	123.979	123.489	102.116	99.595	102.852	111.169	115.874	112.596	165.553	166.236	163.409			123.686	22.6346			97.332	97.48	102.716	67.913	68.683	69.337	103.495	111.827	103.836			91.4021	17.5816			93.963	94.28	106.054	71.773	73.373	74.98	105.231	106.007	106.953		92.5127	15.1856
PRO	81.262	79.432	82.527	105.73	107.78	111.1	54.164	56.727	55.375	134.602	154.57	126.163	110.476	107.54	110.005			98.4968	29.7049			69.272	71.613	73.448	75.456	68.164	69.808	112.43	121.56	108.6			85.5946	21.8179			67.033	65.74	79.247	56.612	62.723	66.282	60.005	63.404	64.491		65.0597	6.25069
