# Supplementary material for: Liver‐directed gene therapy for ornithine aminotransferase deficiency
Source: EMBO Mol Med. 2023 Jan 17;15(4):e17033. doi: 10.15252/emmm.202217033 (PMC10086579; doi:10.15252/emmm.202217033)
Supplement: Supplementary file 8 — Source Data for Table EV1 [file EMMM-15-e17033-s006.xlsx]

## Sheet: Sheet1
Plasma A.A. (µM)	WT																						Average	SD			AAV-OAT 1x1013																Average	SD			AAV-GFP
	#1 (replicate)			#2 (replicate)			#3 (replicate)			#4 (replicate)			#5 (replicate)			#6 (replicate)			#7 (replicate)								#1 (replicate)			#2 (replicate)			#3 (replicate)			#4 (replicate)			#5 (replicate)								#1 (replicate)
ASP	11.9021	11.7046	13.0269	29.4786	31.082	29.2662	9.05471	11.0875	10.0822	5.47204	5.27995	5.32541	10.8081	10.0041	12.8994	6.269	4.22707	6.27011	5.63956	7.66145	4.95228		11.4997	8.21708			7.16827	7.80167	7.34168	9.67744	9.91875	9.80292	5.02785	5.19376	6.01061	6.95262	6.49198	6.54033	13.1207	13.7891	12.8537		8.51276	2.8838			8.60106	8.38028	11.2979
GLU	111.219	111.317	113.149	89.5623	97.8826	88.7598	52.5522	54.074	56.7317	48.141	50.1295	51.793	53.5049	51.5859	51.7531	70.6801	71.5874	75.8388	39.9216	45.6584	42.9354		68.037	24.3395			72.8102	74.1812	71.1189	72.3705	74.1155	70.6175	55.2919	59.2756	60.0979	64.9604	63.4909	62.3634	92.6981	96.6526	90.4472		72.0328	12.4978			76.243	70.5368	72.443
ASN	70.791	70.5556	70.7613	100.209	104.824	101.24	67.7085	72.6512	71.6671	54.7564	46.3879	54.9846	55.9719	55.419	54.2583	34.939	37.3044	39.0432	31.2438	31.2327	32.5116		59.9267	22.7226			82.1705	82.0402	78.0083	37.5258	38.3204	36.5537	35.1258	36.9984	37.3511	45.986	45.3552	44.63	48.215	49.9674	46.2946		49.6362	16.7982			46.6997	45.9578	47.0351
SER	104.594	103.415	103.036	126.507	133.527	127.197	117.907	116.914	113.43	101.319	103.226	101.742	97.3614	98.3595	94.9839	81.5524	86.3245	89.6891	68.0407	68.2697	71.8276		100.439	18.5701			202.71	201.962	194.465	113.851	115.651	111.577	103.245	109.821	110.807	119.052	116.863	115.237	138.708	144.013	134.867		135.522	35.1195			131.222	122.119	123.84
GLN	844.453	840.404	834.314	666.633	686.468	672.877	630.221	641.071	623.29	793.275	791.502	800.556	617.398	610.21	607.512	702.399	739.942	773.23	465.669	463.917	493.266		680.886	117.936			862.814	861.131	827.489	756.114	770.791	739.474	680.277	721.925	728.257	717.258	702.683	693.024	647.811	668.278	629.352		733.779	71.7493			615.477	569.325	584.556
HIS	94.9239	94.0413	89.5425	78.7875	69.9607	78.1419	80.3509	82.1125	73.8846	78.4185	78.0933	81.7706	56.1486	57.1971	56.1481	61.5801	64.7878	68.7804	54.2888	53.3427	56.6171		71.8533	13.3172			86.8329	89.8878	91.3384	88.2153	92.1345	86.3446	79.505	89.1693	88.6614	92.2127	86.2957	80.709	102.411	101.258	93.7154		89.9127	6.23909			73.4703	65.7409	71.784
GLY	185.171	182.962	183.37	234.379	244.81	236.436	213.598	212.656	210.432	173.921	175.304	176.345	208.719	184.791	206.855	156.154	164.801	168.153	170.211	164.907	177.044		191.953	25.9073			312.399	306.59	300.77	185.546	210.588	202.797	219.96	233.456	233.927	284.627	279.128	270.304	253.452	262.506	241.609		253.177	39.271			240.481	219.077	229.302
THR	132.184	124.056	133.788	159.356	166.653	144.658	152.189	149.723	153.499	110.372	112.27	112.312	117.142	71.0387	100.258	119.615	126.967	119.462	78.5139	69.4321	74.3163		120.372	29.2815			214.697	205.214	204.661	109.988	113.103	110.106	110.264	115.392	116.862	138.158	134.925	133.181	169.995	174.469	145.504		146.435	37.9183			159.372	151.694	152.616
CIT	55.5968	53.3218	53.4579	83.0907	83.1961	87.1529	69.7934	69.5108	73.8338	79.4459	80.3114	80.7372	37.7922	22.9074	37.9051	53.0219	55.7222	46.2991	57.8658	48.95	52.565		61.0703	17.7251			94.672	95.7143	91.4542	60.7918	62.0449	60.0697	60.7785	66.2257	67.128	67.6869	66.2934	65.731	86.1366	87.93	64.6273		73.1523	13.5842			51.9655	48.4155	50.0327
ARG	56.1713	52.5543	54.4678	104.476	106.126	102.407	102.515	103.711	102.699	56.0693	56.2427	56.5344	64.6009	61.3172	65.5252	10.8825	11.6796	12.0485	56.7743	57.3918	61.5084		64.5572	30.2251			126.263	127.979	122.515	114.039	116.359	111.045	101.555	108.041	109.722	90.752	98.294	94.8644	158.632	163.554	154.389		119.867	22.9241			112.424	104.443	110.154
ALA	325.803	325.444	320.192	422.227	427.791	428.627	441.789	447.971	442.331	386.355	389.722	385.28	421.798	416.157	415.307	265.347	279.082	292.968	295.855	295.1	312.69		368.468	63.1032			761.039	764.5	734.424	338.683	345.245	331.311	437.204	466.524	467.464	456.771	447.273	439.095	510.885	494.795	493.191		499.227	142.966			455.947	418.172	432.844
TYR	61.5062	60.1861	61.2711	80.6011	86.7859	78.7618	112.021	106.262	105.734	55.5954	64.2317	61.3415	63.0755	63.0427	62.0603	43.1683	45.0428	47.3958	56.7391	55.9678	59.3581		68.1023	19.7642			91.8088	90.6265	89.9955	61.3977	60.9382	61.1904	54.4676	61.1915	61.6298	71.1153	71.7978	70.7473	91.1056	94.2394	90.8468		74.8732	14.7356			73.6146	66.8912	68.4361
VAL	262.262	257.68	251.647	171.05	174.205	169.868	228.117	231.799	228.915	193.254	197.679	194.897	166.076	164.09	164.311	221.841	241.048	243.321	136.469	127.276	135.446		198.155	42.5268			192.538	194.869	186.079	165.085	170.24	164.244	146.507	156.986	157.432	181.304	177.486	174.962	221.438	228.497	213.374		182.069	24.3397			208.63	195.826	203.703
MET	46.4293	45.1878	41.7027	79.136	73.1288	75.6609	72.6083	76.4246	74.7396	36.5713	41.6737	41.4716	41.4937	41.4135	39.6255	40.2305	46.8656	42.183	36.3651	27.7818	34.6834		50.256	16.7687			84.9293	85.2192	81.5237	41.5319	42.5348	40.7609	34.7119	36.6504	36.5399	48.0436	48.1525	46.3357	71.7626	73.5869	69.5858		56.1246	19.1454			81.9675	76.5721	79.8665
TRP	19.6078	26.4746	19.1965	47.604	49.5967	43.8318	38.2384	38.4565	36.3701	19.0584	17.5942	30.2024	39.3203	38.7693	39.3392	23.2362	23.5622	24.9879	28.7917	28.2775	29.9907		31.5479	9.72992			25.9386	25.8451	25.2339	17.992	18.0825	17.5126	8.55664	9.68549	9.24573	15.5348	14.4446	13.9921	39.0306	40.096	36.8238		21.201	10.6168			30.9797	26.7836	28.365
PHE	101.528	100.065	94.3986	86.2178	85.5646	85.7386	105.208	107.462	101.351	78.8997	83.3038	86.0656	72.9764	71.6641	71.6808	66.8092	69.4845	72.7921	64.2028	63.7279	67.5967		82.7018	14.3349			96.9684	97.3919	93.5781	71.2829	72.5324	69.0105	62.2616	65.3221	65.7121	71.9007	70.4436	69.7766	94.7373	97.1993	91.0893		79.2805	13.7612			82.6642	74.591	75.9562
ILE	114.818	114.768	106.706	79.2449	79.6001	78.8729	90.4301	92.2808	90.7598	85.7662	93.6598	92.5242	78.5366	77.3291	76.9731	101.021	106.211	111.3	53.0428	52.8247	56.8276		87.3094	18.5683			90.8963	89.6685	85.5104	72.6648	76.1102	72.4276	67.6286	72.4146	72.728	75.3214	74.7004	74.5796	109.227	112.294	107.509		83.5787	15.0558			95.3024	90.2119	92.5156
LEU	180.985	180.303	181.032	111.169	115.874	112.596	165.553	166.236	163.409	143.454	144.992	145.21	119.086	117.151	118.354	140.267	147.82	154.262	72.0145	71.4127	75.9026		134.623	34.3696			138.373	137.406	131.895	109.256	112.315	106.568	107.668	112.65	113.55	116.714	114.333	112.612	163.938	168.626	158.328		126.949	21.5838			145.279	135.238	140.9
PRO	110.024	96.6682	96.131	134.602	154.57	126.163	110.476	107.54	110.005	113.264	113.659	118.281	97.8111	97.1475	102.586	65.2006	72.6961	68.3162	65.971	58.5158	60.0811		99.0337	25.8673			187.152	188.333	181.774	67.0734	66.0903	71.6674	77.5311	81.1081	71.1674	78.7315	95.5918	85.4659	130.243	130.48	127.736		109.343	45.357			124.993	124.536	128.155
[truncated: 8 more columns]
